# Supplementary material for: Osteoregeneration of Critical-Size Defects Using Hydroxyapatite–Chitosan and Silver–Chitosan Nanocomposites
Source: Nanomaterials (Basel). 2023 Jan 12;13(2):321. doi: 10.3390/nano13020321 (PMC9861689; doi:10.3390/nano13020321)
Supplement: Supplementary file 1 [file nanomaterials-13-00321-s001.zip]

Archive with 1 entries (1 files):
- nanomaterials-2142882-supplementary.pdf
